# Supplementary material for: Mechanism of the Impact-Sensitivity Reduction of Energetic CL-20/TNT Cocrystals: A Nonequilibrium Molecular Dynamics Study
Source: Polymers (Basel). 2023 Mar 22;15(6):1576. doi: 10.3390/polym15061576 (PMC10057516; doi:10.3390/polym15061576)
Supplement: Supplementary file 1 [file polymers-15-01576-s001.zip]

Archive with 1 entries (1 files):
- polymers-2230110-supplementary.pdf
